# Supplementary material for: Effects of an Optimized Aged Garlic Extract on Cardiovascular Disease Risk Factors in Moderate Hypercholesterolemic Subjects: A Randomized, Crossover, Double-Blind, Sustainedand Controlled Study
Source: Nutrients. 2022 Jan 18;14(3):405. doi: 10.3390/nu14030405 (PMC8838962; doi:10.3390/nu14030405)
Supplement: Supplementary file 1 [file nutrients-14-00405-s001.zip]

Archive with 1 entries (1 files):
- nutrients-1508694-supplementary.pdf
